# Supplementary material for: Uncovering the Resistance Mechanisms in Extended-Drug-Resistant Pseudomonas aeruginosa Clinical Isolates: Insights from Gene Expression and Phenotypic Tests
Source: Microorganisms. 2023 Aug 31;11(9):2211. doi: 10.3390/microorganisms11092211 (PMC10535578; doi:10.3390/microorganisms11092211)
Supplement: Supplementary file 1 [file microorganisms-11-02211-s001.zip]

Archive with 1 entries (1 files):
- microorganisms-2542208-SI.pdf
